# Supplementary material for: DNA Subunit Vaccine and Recombinant BCG Based on Mycobacterial Lipoprotein LprO Enhance Anti-Tuberculosis Protection in the Lungs of Mice
Source: Vaccines (Basel). 2025 Apr 11;13(4):400. doi: 10.3390/vaccines13040400 (PMC12031346; doi:10.3390/vaccines13040400)
Supplement: Supplementary file 1 [file vaccines-13-00400-s001.zip]

Archive with 2 entries (2 files):
- Supplementary Figures & Tables.pdf
- Table S1.Summary of CD4+ T Cell and CD8+ T Cell Epitope Predictions .xlsx
