# Supplementary material for: DNA Subunit Vaccine and Recombinant BCG Based on Mycobacterial Lipoprotein LprO Enhance Anti-Tuberculosis Protection in the Lungs of Mice
Source: Vaccines (Basel). 2025 Apr 11;13(4):400. doi: 10.3390/vaccines13040400 (PMC12031346; doi:10.3390/vaccines13040400)
Supplement: Supplementary file 1 [file vaccines-13-00400-s001.zip › Table S1.Summary of CD4+ T Cell and CD8+ T Cell Epitope Predictions .xlsx]

## Sheet: CD4+ LprO Ag85a
lprO，low threshold													Ag85a, low treshold
	Allele: DRB1_0101. Number of high binders 159. Number of weak binders 196. Number of peptides 355													Allele: DRB1_0101. Number of high binders 176. Number of weak binders 148. Number of peptides 324
	Allele: DRB1_0103. Number of high binders 61. Number of weak binders 294. Number of peptides 355													Allele: DRB1_0103. Number of high binders 58. Number of weak binders 266. Number of peptides 324
	Allele: DRB1_0301. Number of high binders 109. Number of weak binders 246. Number of peptides 355													Allele: DRB1_0301. Number of high binders 46. Number of weak binders 278. Number of peptides 324
	Allele: DRB1_0401. Number of high binders 120. Number of weak binders 235. Number of peptides 355													Allele: DRB1_0401. Number of high binders 144. Number of weak binders 180. Number of peptides 324
	Allele: DRB1_0402. Number of high binders 224. Number of weak binders 131. Number of peptides 355													Allele: DRB1_0402. Number of high binders 233. Number of weak binders 91. Number of peptides 324
	Allele: DRB1_0403. Number of high binders 178. Number of weak binders 177. Number of peptides 355													Allele: DRB1_0403. Number of high binders 133. Number of weak binders 191. Number of peptides 324
	Allele: DRB1_0404. Number of high binders 113. Number of weak binders 242. Number of peptides 355													Allele: DRB1_0404. Number of high binders 135. Number of weak binders 189. Number of peptides 324
	Allele: DRB1_0405. Number of high binders 88. Number of weak binders 267. Number of peptides 355													Allele: DRB1_0405. Number of high binders 100. Number of weak binders 224. Number of peptides 324
	Allele: DRB1_0701. Number of high binders 124. Number of weak binders 231. Number of peptides 355													Allele: DRB1_0701. Number of high binders 103. Number of weak binders 221. Number of peptides 324
	Allele: DRB1_0801. Number of high binders 148. Number of weak binders 207. Number of peptides 355													Allele: DRB1_0801. Number of high binders 104. Number of weak binders 220. Number of peptides 324
	Allele: DRB1_0802. Number of high binders 139. Number of weak binders 216. Number of peptides 355													Allele: DRB1_0802. Number of high binders 110. Number of weak binders 214. Number of peptides 324
	Allele: DRB1_0901. Number of high binders 190. Number of weak binders 165. Number of peptides 355													Allele: DRB1_0901. Number of high binders 185. Number of weak binders 139. Number of peptides 324
	Allele: DRB1_1001. Number of high binders 141. Number of weak binders 214. Number of peptides 355													Allele: DRB1_1001. Number of high binders 147. Number of weak binders 177. Number of peptides 324
	Allele: DRB1_1101. Number of high binders 141. Number of weak binders 214. Number of peptides 355													Allele: DRB1_1101. Number of high binders 93. Number of weak binders 231. Number of peptides 324
	Allele: DRB1_1201. Number of high binders 105. Number of weak binders 250. Number of peptides 355													Allele: DRB1_1201. Number of high binders 84. Number of weak binders 240. Number of peptides 324
	Allele: DRB1_1301. Number of high binders 124. Number of weak binders 231. Number of peptides 355													Allele: DRB1_1301. Number of high binders 113. Number of weak binders 211. Number of peptides 324
	Allele: DRB1_1302. Number of high binders 122. Number of weak binders 233. Number of peptides 355													Allele: DRB1_1302. Number of high binders 93. Number of weak binders 231. Number of peptides 324
	Allele: DRB1_1501. Number of high binders 122. Number of weak binders 233. Number of peptides 355													Allele: DRB1_1501. Number of high binders 118. Number of weak binders 206. Number of peptides 324
	Allele: DRB1_1602. Number of high binders 131. Number of weak binders 224. Number of peptides 355													Allele: DRB1_1602. Number of high binders 106. Number of weak binders 218. Number of peptides 324
	Allele: DRB3_0101. Number of high binders 132. Number of weak binders 223. Number of peptides 355													Allele: DRB3_0101. Number of high binders 115. Number of weak binders 209. Number of peptides 324
	Allele: DRB3_0202. Number of high binders 161. Number of weak binders 194. Number of peptides 355													Allele: DRB3_0202. Number of high binders 139. Number of weak binders 185. Number of peptides 324
	Allele: DRB3_0301. Number of high binders 141. Number of weak binders 214. Number of peptides 355													Allele: DRB3_0301. Number of high binders 133. Number of weak binders 191. Number of peptides 324
	Allele: DRB4_0101. Number of high binders 71. Number of weak binders 284. Number of peptides 355													Allele: DRB4_0101. Number of high binders 104. Number of weak binders 220. Number of peptides 324
	Allele: DRB4_0103. Number of high binders 153. Number of weak binders 202. Number of peptides 355													Allele: DRB4_0103. Number of high binders 130. Number of weak binders 194. Number of peptides 324
	Allele: DRB5_0101. Number of high binders 156. Number of weak binders 199. Number of peptides 355													Allele: DRB5_0101. Number of high binders 126. Number of weak binders 198. Number of peptides 324
lpro，high treshold													Ag85a, high threshold
	Allele: DRB1_0101. Number of high binders 12. Number of weak binders 25. Number of peptides 355													Allele: DRB1_0101. Number of high binders 5. Number of weak binders 33. Number of peptides 324
	Allele: DRB1_0103. Number of high binders 0. Number of weak binders 8. Number of peptides 355													Allele: DRB1_0103. Number of high binders 0. Number of weak binders 8. Number of peptides 324
	Allele: DRB1_0301. Number of high binders 0. Number of weak binders 28. Number of peptides 355													Allele: DRB1_0301. Number of high binders 0. Number of weak binders 5. Number of peptides 324
	Allele: DRB1_0401. Number of high binders 7. Number of weak binders 13. Number of peptides 355													Allele: DRB1_0401. Number of high binders 5. Number of weak binders 20. Number of peptides 324
	Allele: DRB1_0402. Number of high binders 10. Number of weak binders 41. Number of peptides 355													Allele: DRB1_0402. Number of high binders 0. Number of weak binders 31. Number of peptides 324
	Allele: DRB1_0403. Number of high binders 6. Number of weak binders 22. Number of peptides 355													Allele: DRB1_0403. Number of high binders 19. Number of weak binders 31. Number of peptides 324
	Allele: DRB1_0404. Number of high binders 14. Number of weak binders 16. Number of peptides 355													Allele: DRB1_0404. Number of high binders 10. Number of weak binders 12. Number of peptides 324
	Allele: DRB1_0405. Number of high binders 4. Number of weak binders 17. Number of peptides 355													Allele: DRB1_0405. Number of high binders 5. Number of weak binders 15. Number of peptides 324
	Allele: DRB1_0701. Number of high binders 2. Number of weak binders 17. Number of peptides 355													Allele: DRB1_0701. Number of high binders 1. Number of weak binders 6. Number of peptides 324
	Allele: DRB1_0801. Number of high binders 3. Number of weak binders 16. Number of peptides 355													Allele: DRB1_0801. Number of high binders 4. Number of weak binders 12. Number of peptides 324
	Allele: DRB1_0802. Number of high binders 6. Number of weak binders 15. Number of peptides 355													Allele: DRB1_0802. Number of high binders 0. Number of weak binders 12. Number of peptides 324
	Allele: DRB1_0901. Number of high binders 5. Number of weak binders 45. Number of peptides 355													Allele: DRB1_0901. Number of high binders 13. Number of weak binders 47. Number of peptides 324
	Allele: DRB1_1001. Number of high binders 2. Number of weak binders 23. Number of peptides 355													Allele: DRB1_1001. Number of high binders 0. Number of weak binders 19. Number of peptides 324
	Allele: DRB1_1101. Number of high binders 2. Number of weak binders 27. Number of peptides 355													Allele: DRB1_1101. Number of high binders 4. Number of weak binders 13. Number of peptides 324
	Allele: DRB1_1201. Number of high binders 5. Number of weak binders 10. Number of peptides 355													Allele: DRB1_1201. Number of high binders 0. Number of weak binders 11. Number of peptides 324
	Allele: DRB1_1301. Number of high binders 3. Number of weak binders 31. Number of peptides 355													Allele: DRB1_1301. Number of high binders 5. Number of weak binders 12. Number of peptides 324
	Allele: DRB1_1302. Number of high binders 6. Number of weak binders 20. Number of peptides 355													Allele: DRB1_1302. Number of high binders 5. Number of weak binders 16. Number of peptides 324
	Allele: DRB1_1501. Number of high binders 5. Number of weak binders 17. Number of peptides 355													Allele: DRB1_1501. Number of high binders 0. Number of weak binders 1. Number of peptides 324
	Allele: DRB1_1602. Number of high binders 5. Number of weak binders 23. Number of peptides 355													Allele: DRB1_1602. Number of high binders 5. Number of weak binders 11. Number of peptides 324
	Allele: DRB3_0101. Number of high binders 0. Number of weak binders 40. Number of peptides 355													Allele: DRB3_0101. Number of high binders 3. Number of weak binders 17. Number of peptides 324
	Allele: DRB3_0202. Number of high binders 6. Number of weak binders 28. Number of peptides 355													Allele: DRB3_0202. Number of high binders 7. Number of weak binders 22. Number of peptides 324
	Allele: DRB3_0301. Number of high binders 6. Number of weak binders 15. Number of peptides 355													Allele: DRB3_0301. Number of high binders 10. Number of weak binders 18. Number of peptides 324
	Allele: DRB4_0101. Number of high binders 8. Number of weak binders 7. Number of peptides 355													Allele: DRB4_0101. Number of high binders 8. Number of weak binders 19. Number of peptides 324
	Allele: DRB4_0103. Number of high binders 13. Number of weak binders 35. Number of peptides 355													Allele: DRB4_0103. Number of high binders 6. Number of weak binders 21. Number of peptides 324
	Allele: DRB5_0101. Number of high binders 5. Number of weak binders 18. Number of peptides 355													Allele: DRB5_0101. Number of high binders 0. Number of weak binders 19. Number of peptides 324

## Sheet: CD4+
低阈值
	抗原	结合能力	等位基因
			HLADRB1																			HLADRB3			HLADRB4		HLADRB5
			0101	0103	0301	0401	0402	0403	0404	0405	0701	0801	0802	0901	1001	1101	1201	1301	1302	1501	1602	0101	0202	0301	0101	0103	0101
	LprO	高	159	61	109	120	224	178	113	88	124	148	139	190	141	141	105	124	122	122	131	132	161	141	71	153	156	总肽数355
		低	196	294	246	235	131	177	242	267	231	207	216	165	214	214	250	231	233	233	224	223	194	214	284	202	119
	Rv2220	高	203	145	194	213	216	170	174	221	173	171	153	228	194	168	172	175	176	187	214	269	215	150	159	190	186	总肽数464
		低	261	319	270	251	248	294	290	243	291	293	311	236	270	296	292	289	288	277	250	195	249	314	305	274	278
	Ag85a	高	176	58	46	144	233	133	135	100	103	104	110	185	147	93	84	113	93	118	106	115	139	133	104	130	126	总肽数324
		低	148	266	278	180	91	191	189	224	221	220	214	139	177	231	240	211	231	206	218	209	185	191	220	194	198
	Esat6	高	36	18	7	31	42	56	33	33	21	16	35	31	44	20	22	17	22	0	26	12	24	22	26	26	5	总肽数81
		低	45	63	74	50	39	25	48	48	60	65	46	50	37	61	59	64	59	81	55	69	57	59	55	55	76
	Antigen	Binding	Aelle
			HLADRB1																			HLADRB3			HLADRB4		HLADRB5
			0101	0103	0301	0401	0402	0403	0404	0405	0701	0801	0802	0901	1001	1101	1201	1301	1302	1501	1602	0101	0202	0301	0101	0103	0101
	LprO	High	12	0	0	7	10	6	14	4	2	3	6	5	2	2	5	3	6	5	5	0	6	6	8	13	5	All peptide 355
		Low	25	8	28	13	41	22	16	17	17	16	15	45	23	27	10	31	20	17	23	40	28	15	7	35	18
	Ag85a	High	5	0	0	5	0	19	10	5	1	4	0	13	0	4	0	5	5	0	5	3	7	10	8	6	0	All peptide 324
		Low	33	8	5	20	31	31	12	15	6	12	12	47	19	13	11	12	16	1	11	17	22	18	19	21	19
	Antigen	Binding	Aelle
			HLADRB1																			HLADRB3			HLADRB4		HLADRB5
			0101	0103	0301	0401	0402	0403	0404	0405	0701	0801	0802	0901	1001	1101	1201	1301	1302	1501	1602	0101	0202	0301	0101	0103	0101
	LprO	High	12	0	0	7	10	6	14	4	2	3	6	5	2	2	5	3	6	5	5	0	6	6	8	13	5	All peptide 355	135
		Totel	37	8	28	20	51	28	30	21	19	19	21	50	25	29	15	34	26	22	28	40	34	21	15	48	23		692
	Ag85a	High	5	0	0	5	0	19	10	5	1	4	0	13	0	4	0	5	5	0	5	3	7	10	8	6	0	All peptide 324	115
		Totel	38	8	5	25	31	50	22	20	7	16	12	60	19	17	11	17	21	1	16	20	29	28	27	27	19		546

## Sheet: CD8+
	Antigen	Binding Score	Allele
			HLA-A01:01	HLA-A02:01	HLA-A03:01	HLA-A24:02	HLA-A26:01	HLA-B07:02	HLA-B08:01	HLA-B27:05	HLA-B39:01	HLA-B40:01	HLA-B58:01	HLA-B15:01	HLA-A11:01
	LprO	High	1	1	0	0	1	1	1	3	2	1	1	1	0	All peptide 355	13
		Total	6	8	4	2	9	10	5	7	7	3	7	14	6		88
	Ag85a	High	3	2	0	0	0	3	1	0	2	2	3	1	1	All peptide 324	18
		Total	6	8	3	3	4	9	0	2	7	4	12	10	3		71

## Sheet: Summary
				CD4T	CD8T
			LprO-MTB	692	88
			Ag85a	546	71
